# Supplementary material for: Positivity Rate of PD-L1 Expression and Its Clinical Significance in Vulvar Cancer: A Systematic Review and Meta-Analysis
Source: Int J Mol Sci. 2025 May 11;26(10):4594. doi: 10.3390/ijms26104594 (PMC12111622; doi:10.3390/ijms26104594)
Supplement: Supplementary file 1 [file ijms-26-04594-s001.zip]

Archive with 1 entries (1 files):
- ijms-3582696-supplementary.pdf
